# Supplementary material for: Genomic analyses of new genes and their phenotypic effects reveal rapid evolution of essential functions in Drosophila development
Source: PLoS Genet. 2021 Jul 9;17(7):e1009654. doi: 10.1371/journal.pgen.1009654 (PMC8270118; doi:10.1371/journal.pgen.1009654)
Supplement: S1 Table — Note, works from [25] classified phenotypes as lethal, semi-lethal and viable. Since there are only few genes deemed as semi-lethal, we merged them into lethal gene groups to simplify. (XLSX) [file pgen.1009654.s004.xlsx]

## Sheet: S1 Table
S1 Table. 103 knockdown experiments repeated by two independent works [1,2]. Note, works from [1] classified phenotypes as lethal, semi-lethal and viable. Since there are only few genes deemed as semi-lethal, we merged them into lethal gene groups to simplify.
NO. of essencial 59 genes	Gene Age (Myr)	CG name	RNAi lines in Chen et al., 2010	Act5C-Gal4 RNAi lethality(Chen et al., 2010)	Parental gene	Origination mechanism	59 essential	136 non-essential	Concordance(Kondo et al., 2017)	RNAi lines in Zeng et al., 2015	Phenotypes in Zeng et al., 2015	Chen and Zeng:103 same line for analysis	Both phenotyped as
	6~11	CG10090	GD37347	viable	CG14666	D	no	yes		GD37346	not lethal	no
	3~6	CG10174	GD31195	viable	CG1740	R	no	yes		BL27553(TRIP)/GD31195	lethal/not lethal	yes	both as non-lethal
	6~11	CG10232	KK100033	viable	CG31219	D	no	yes		KK100033	lethal	yes	different results
	11~25	CG10246	KK100143	viable	CG10247	D	no	yes		GD29982	not lethal	no
5	6~11	CG10474	GD41455	lethal	CG1827	D	yes	no	concordant 1 different lines	KK104451	lethal	no
6	6~11	CG10700	KK107394	lethal	CG4199	D	yes	no	discordant 2 different lines	KK107394	lethal	yes	both as lethal
	11~25	CG10799	GD16828	viable	CG4716	D	no	yes		GD16829	lethal	no
	6~11	CG10852	KK106565	viable	NA	A	no	yes		KK106565	not lethal	yes	both as non-lethal
	6~11	CG11012	GD6398	viable	CG5724	D	no	yes		GD6397	not lethal	no
	25~35	CG11261	KK105927	viable	CG1877	D	no	yes		GD31478	lethal	no
2	3~6	CG11466	KK106779	lethal	CG4486	D	yes	no	discordant 1 different lines	GD38045	not lethal	no
31	11~25	CG1149	KK108034	lethal	CG18241	D	yes	no	discordant 2 different lines	BL28526/GD31513	not lethal/not lethal	no
	25~35	CG11597	KK104729	viable/semilethal	CG32505	R	no	yes		GD38540/KK104729	not lethal/not lethal	yes	both as non-lethal
	25~35	CG11598	KK103262	viable	CG18530	D	no	yes		KK103262	not lethal	yes	both as non-lethal
7	6~11	CG11639	KK104539	lethal	CG5163	D	yes	no	discordant 1 different lines	GD23285	not lethal	no
	6~11	CG11825	GD49834	viable	CG17734	R	no	yes		GD33917	not lethal	no
	25~35	CG11833	KK102870	viable	CG3373	D	no	yes		KK102870	not lethal	yes	both as non-lethal
3	3~6	CG12224	KK102603	lethal	CG3397	D	yes	no	discordant 1 different lines	KK102603	lethal	yes	both as lethal
	3~6	CG12493	KK102360	viable	CG10630	D	no	yes		NA		no
32	11~25	CG12766	KK104031	lethal	CG10863	D	yes	no	discordant 1 different lines	GD50839	not lethal	no
	25~35	CG12780	KK101969	viable	CG13422	D	no	yes		KK101969	not lethal	yes	both as non-lethal
4	3~6	CG12842	KK103233	lethal	CG13617	D	yes	no	concordant 0 different lines	KK103233	lethal	yes	both as lethal
	25~35	CG13091	KK100943	viable	CG10097	D	no	yes		KK100943	not lethal	yes	both as non-lethal
	11~25	CG1338	GD32187	viable	NA	A	no	yes		GD32188	not lethal	no
43	25~35	CG13463	KK108170	lethal	CG5784	D	yes	no	concordant 1 different lines; discordant 1 different lines	KK108170	lethal	yes	both as lethal
	25~35	CG13477	KK109920	viable	NA	A	no	yes		GD38677	not lethal	no
	25~35	CG1349	KK103336	viable	CG6646	D	no	yes		KK103336	not lethal	yes	both as non-lethal
8	6~11	CG13559	GD6643	lethal	CG32280	R	yes	no	concordant 1 different lines	GD6644	lethal	no
	6~11	CG1361	GD9706	viable	NA	A	no	yes		GD9706	not lethal	yes	both as non-lethal
	6~11	CG13656	KK101054	viable	CG11889	D	no	yes		GD23898	not lethal	no
	6~11	CG13686	KK106450	viable	CG2839	D	no	yes		KK106450	not lethal	yes	both as non-lethal
	25~35	CG13738	KK104508	viable	CG6912	D	no	yes		GD17922	lethal	no
	6~11	CG13977	KK100415	viable	CG10248	D	no	yes		KK100415	not lethal	yes	both as non-lethal
	6~11	CG14027	GD6958	viable	CG33117	D	no	yes		KK106727	not lethal	no
	6~11	CG14088	GD5361	viable	CG33460	R	no	yes		KK108687	not lethal	no
	6~11	CG14405	KK102486	viable	CG33320	D	no	yes		KK102486	lethal	yes	different results
	6~11	CG14584	GD8658	viable	CG17382	D	no	yes		GD8658	not lethal	yes	both as non-lethal
	6~11	CG14610	KK104298	viable	CG12883	D	no	yes		KK104298	not lethal	yes	both as non-lethal
	25~35	CG14835	KK100402	semilethal	NA	A	no	yes		GD43595	lethal	no
44	25~35	CG14957	KK102784	lethal	CG32284	D	yes	no	concordant 1 different lines; discordant 1 different lines	KK102784	lethal	yes	both as lethal
	25~35	CG15263	KK102663	viable	NA	A	no	yes		KK102663	not lethal	yes	both as non-lethal
	25~35	CG15296	KK104221	viable	CG7603	R	no	yes		KK104221	lethal	yes	different results
	25~35	CG15358	GD13372	viable	CG15818	D	no	yes		GD13372	not lethal	yes	both as non-lethal
	25~35	CG15461	KK103441	viable	CG34200	D	no	yes		KK103441	not lethal	yes	both as non-lethal
9	6~11	CG15503	KK102742	lethal	CG15503	D	yes	no	discordant 1 different lines	GD35622	not lethal	no
10	6~11	CG15527	KK102725	lethal	CG2998	D	yes	no	discordant 1 different lines	GD39323	not lethal	no
	25~35	CG15616	KK105778	viable	CG8626	D	no	yes		GD43155	not lethal	no
11	6~11	CG15636	GD13072	lethal	CG7041	D	yes	no	concordant 0 different lines	GD13072	lethal	yes	both as lethal
	6~11	CG15882	KK104267	viable	NA	A	no	yes		KK104267	not lethal	yes	both as non-lethal
	25~35	CG16710	KK100054	viable/semilethal	CG18754	D	no	yes		GD32700	lethal	no
	25~35	CG16741	KK103236	viable	NA	A	no	yes		KK103236	not lethal	yes	both as non-lethal
	11~25	CG16931	GD23534	viable	CG7350	D	no	yes		GD23534	not lethal	yes	both as non-lethal
45	25~35	CG16960	KK101137	lethal	CG16961	D	yes	no	discordant 1 different lines	GD1462	not lethal	no
12	6~11	CG16992	KK108048	lethal	CG7476	D	yes	no	discordant 1 different lines	GD47949	not lethal	no
13	6~11	CG17011	KK107218	lethal	CG17799	D	yes	no	concordant 0 different lines	GD15597	lethal	no
	11~25	CG17012	GD15570	viable	CG30031	D	no	yes		GD15570	lethal	yes	different results
14	6~11	CG17031	KK105585	lethal	CG1101	R	yes	no	discordant 1 different lines	GD32829	not lethal	no
	11~25	CG17174	GD9748	viable	CG5983	D	no	yes		GD9748	not lethal	yes	both as non-lethal
33	11~25	CG17176	KK104283	lethal	CG17174	D	yes	no	discordant 1 different lines	GD49100	not lethal	no
	6~11	CG17216	GD51996	viable	CG6715	D	no	yes		GD51995	not lethal	no
34	11~25	CG17240	KK100037	lethal	CG7754	D	yes	no	discordant 0 different lines	KK100037	not lethal	yes	different results
15	6~11	CG17268	KK101203	lethal	CG3422	R	yes	no	concordant 1 different lines	GD40056	lethal	no
	6~11	CG1736	GD32889	semilethal	CG9327	R	no	yes		GD32889	lethal	yes	both as lethal
	25~35	CG17637	KK102424	viable	CG18281	D	no	yes		GD49207	lethal	no
	11~25	CG17650	KK105047	viable	NA	A	no	yes		GD35628	not lethal	no
46	25~35	CG17673	KK109175	lethal	CG33495	D	yes	no	discordant 2 different lines	BL25998(TRIP)/GD52425	not lethal/not lethal	no
	6~11	CG17795	GD26815	viable	CG6936	D	no	yes		GD26815	not lethal	yes	both as non-lethal
	3~6	CG17797	KK100995	viable	CG17799	D	no	yes		GD41210/GD25981/GD41211	lethal/lethal/lethal	no
16	6~11	CG17802	KK102311	lethal	CG17806	D	yes	no	discordant 1 different lines	GD14383	not lethal	no
	11~25	CG17946	GD23560	viable	CG17945	D	no	yes		GD23560	not lethal	yes	both as non-lethal
	11~25	CG18096	GD30873	viable	CG7052	D	no	yes		GD30873/BL32856	not lethal/not lethal	yes	both as non-lethal
	11~25	CG18125	GD47675	viable	CG17234	D	no	yes		GD15762	not lethal	no
	11~25	CG18228	KK101647	viable	CG9633	D	no	yes		KK101647	not lethal	yes	both as non-lethal
47	25~35	CG18324	KK105401	lethal	CG18327	D	yes	no	discordant 4 different lines	GD33234/BL34720	not lethal/not lethal	no
48	25~35	CG1840	KK108492	lethal	CG1844	D	yes	no	concordant 0 different lines	KK108492	lethal	yes	both as lethal
	25~35	CG18530	KK108503	viable	CG11598	D	no	yes		KK108503	not lethal	yes	both as non-lethal
	25~35	CG18557	KK107357	viable	CG6639	D	no	yes		GD19884	not lethal	no
	25~35	CG18748	KK109017	viable	CG18746	D	no	yes		GD20687	not lethal	no
	11~25	CG1878	KK103148	viable	CG1367	D	no	yes		GD9718	not lethal	no
	6~11	CG18814	KK106349	viable	CG4842	D	no	yes		KK106349	not lethal	yes	both as non-lethal
	3~6	CG1924	GD52347	viable	CG11958	R	no	yes		KK102773	not lethal	no
	25~35	CG1946	KK108495	viable	CG1942	D	no	yes		GD33428	lethal	no
	25~35	CG2665	KK103004	viable	NA	A	no	yes		KK103004	not lethal	yes	both as non-lethal
	6~11	CG2826	KK102844	viable	CG13686	D	no	yes		GD46588	not lethal	no
	3~6	CG2885	KK103311	viable	CG9807	D	no	yes		KK103311/BL32360	not lethal	yes	both as non-lethal
	11~25	CG30036	KK101307	viable	CG33145	D	no	yes		KK101307	lethal	yes	different results
	11~25	CG30037	GD12079	viable	CG33145	D	no	yes		GD12079	not lethal	yes	both as non-lethal
17	6~11	CG30083	KK104289	lethal	CG5302	D	yes	no	discordant 1 different lines	GD21092	not lethal	no
	25~35	CG30187	KK106612	viable	CG30083	R	no	yes		KK106612	not lethal	yes	both as non-lethal
49	25~35	CG30395	KK105198	lethal	CG15040	D	yes	no	discordant 1 different lines	GD23321	not lethal	no
	6~11	CG30448	GD12997	viable	CG11218	D	no	yes		GD12998	lethal	no
	11~25	CG30450	KK101927	viable	CG8462	D	no	yes		KK101927	not lethal	yes	both as non-lethal
	6~11	CG30473	GD27143	viable	CG8462	D	no	yes		GD27143	not lethal	yes	both as non-lethal
	11~25	CG30494	KK104153	viable	CG33715	D	no	yes		GD31006	not lethal	no
	6~11	CG31002	GD48226	viable	CG6653	D	no	yes		KK108768	not lethal	no
35	11~25	CG31061	GD4398	lethal	CG31060	D	yes	no	concordant 0 different lines	GD4398	lethal	yes	both as lethal
	11~25	CG31208	KK102611	viable	CG31173	D	no	yes		GD44409	not lethal	no
	25~35	CG31313	KK102741	viable	CG8066	D	no	yes		GD16765	lethal	no
	25~35	CG31335	KK108029	viable	CG31336	D	no	yes		KK108029	not lethal	yes	both as non-lethal
	6~11	CG31370	GD21324	viable	CG13659	D	no	yes		GD21324	not lethal	yes	both as non-lethal
18	6~11	CG31406	KK105072	lethal	CG31374	D	yes	no	discordant 1 different lines	GD39194	not lethal	no
36	11~25	CG31413	KK106151	lethal	CG17843	D	yes	no	concordant 0 different lines	KK106151	lethal	yes	both as lethal
37	11~25	CG31438	KK104611	lethal	CG15503	D	yes	no	concordant 0 different lines	KK104611	lethal	yes	both as lethal
	25~35	CG31493	KK101611	viable	CG31248	D	no	yes		GD21359	not lethal	no
	6~11	CG31495	KK105777	viable	CG33101	R	no	yes		KK105777	not lethal	yes	both as non-lethal
	25~35	CG31508	KK106379	viable	CG31509	D	no	yes		GD14420	not lethal	no
	6~11	CG31509	KK106548	viable	CG31508	D	no	yes		GD14416	not lethal	no
50	25~35	CG31524	KK100877	lethal	CG9720	D	yes	no	discordant 2 different lines	KK100877	lethal	yes	both as lethal
	6~11	CG31769	KK106293	viable	CG15293	D	no	yes		KK106293	not lethal	yes	both as non-lethal
	11~25	CG31782	GD45455	viable	CG8474	D	no	yes		GD45454	not lethal	no
	6~11	CG31791	GD19241	viable	CG31801	D	no	yes		GD19241/GD19242	lethal/lethal	yes	different results
	11~25	CG31875	KK104638	viable	CG33525	D	no	yes		GD40298	not lethal	no
19	6~11	CG31882	KK100160	lethal	NA	A	yes	no	concordant 0 different lines	KK100160	lethal	yes	both as lethal
	6~11	CG31883	GD36488	viable	CG7875	R	no	yes		GD36488	not lethal	yes	both as non-lethal
	11~25	CG31918	GD13220	viable	CG9508	D	no	yes		GD39684	not lethal	no
	6~11	CG31932	GD42744	viable	CG31929	D	no	yes		GD42745	not lethal	no
	6~11	CG31941	GD31141	viable	CG8462	D	no	yes		KK106893	not lethal	no
38	11~25	CG31962	KK102716	lethal	CG8856	D	yes	no	concordant 1 different lines; discordant 1 different lines	GD13031	lethal	no
	3~6	CG32021	KK102286	viable	NA	A	no	yes		GD33930	not lethal	no
	6~11	CG32110	KK107634	viable	CG12359	R	no	yes		KK107634	not lethal	yes	both as non-lethal
	25~35	CG32115	KK108451	viable	CG32107	D	no	yes		KK108451	not lethal	yes	both as non-lethal
	6~11	CG3217	KK102373	viable	CG13896	D	no	yes		GD38968	not lethal	no
	25~35	CG32186	KK106262	semilethal/viable	CG1718	D	no	yes		KK106262	lethal	yes	both as lethal
	25~35	CG32228	KK104148	viable	CG3996	D	no	yes		GD40327	not lethal	no
	25~35	CG32243	KK101716	viable	CG8588	D	no	yes		KK101716	not lethal	yes	both as non-lethal
20	6~11	CG32282	KK103505	lethal	CG10812	D	yes	no	discordant 0 different lines	KK103505	not lethal	yes	different results
	6~11	CG32283	KK105013	viable	CG32282	D	no	yes		GD49314	not lethal	no
21	6~11	CG32301	GD12239	lethal	CG32305	D	yes	no	discordant 0 different lines	GD12239	not lethal	yes	different results
	6~11	CG32368	KK103313	viable	NA	A	no	yes		KK103313	not lethal	yes	both as non-lethal
39	11~25	CG32376	KK101917	lethal	CG32374	D	yes	no	discordant 0 different lines	KK101917	not lethal	yes	different results
	6~11	CG32580	KK105591	viable	CG41038	D	no	yes		KK105591	not lethal	yes	both as non-lethal
	0~3	CG32588	KK102410	semilethal	CG33252	D	no	yes		GD46657	not lethal	no
	6~11	CG32853	KK105546	viable	CG7476	D	no	yes		KK105546	not lethal	yes	both as non-lethal
1	0~3	CG33105	GD5843	lethal	CG33104	D	yes	no	concordant 1 different lines	GD49749	lethal	no
	25~35	CG33109	KK107240	viable	CG16826	D	no	yes		KK107240	not lethal	yes	both as non-lethal
	25~35	CG33223	KK106782	viable	CG32713	D	no	yes		KK106782	not lethal	yes	both as non-lethal
	6~11	CG33235	GD48441	viable	CG34387	D	no	yes		GD19355/GD48441	not lethal/not lethal	yes	both as non-lethal
	25~35	CG33342	KK100826	semilethal	CG17784	D	no	yes		KK100826	lethal	yes	both as lethal
51	25~35	CG33350	KK105947	lethal	CG33351	D	yes	no	discordant 1 different lines	BL27089/KK105947	not lethal/lethal	yes	both as lethal
	25~35	CG33458	KK105451	viable	CG30090	D	no	yes		KK105451	not lethal	yes	both as non-lethal
52	25~35	CG33459	KK105903	lethal	CG30090	D	yes	no	concordant 0 different lines	KK105903	lethal	yes	both as lethal
22	6~11	CG33462	KK106216	lethal	CG33461	D	yes	no	concordant 0 different lines	KK106216	lethal	yes	both as lethal
53	25~35	CG3347	KK100453	lethal	CG17440	D	yes	no	discordant 1 different lines	GD34215	not lethal	no
	25~35	CG33483	KK102589	viable	CG33923	D	no	yes		KK102589	not lethal	yes	both as non-lethal
	11~25	CG33490	GD22222	viable	CG33489	D	no	yes		GD22221	lethal	no
	25~35	CG33920	KK103447	viable	CG33654	D	no	yes		KK103447	not lethal	yes	both as non-lethal
	25~35	CG34041	KK103005	semilethal	CG31013	D	no	yes		KK103005	lethal	yes	both as lethal
	3~6	CG3410	GD37836	viable	CG2958	D	no	yes		KK107254	not lethal	no
	25~35	CG34235	KK109077	semilethal	CG30058	D	no	yes		NA		no
54	25~35	CG3640	KK100399	lethal	CG17575	D	yes	no	concordant 0 different lines	KK100399	lethal	yes	both as lethal
	25~35	CG4052	KK109160	viable	CG2341	D	no	yes		GD7078	not lethal	no
	11~25	CG4259	GD44873	viable	CG3117	D	no	yes		GD44873	not lethal	yes	both as non-lethal
	11~25	CG4477	GD39486	viable	CG18223	D	no	yes		GD39486	lethal	yes	different results
23	6~11	CG4580	KK105535	lethal	CG9508	D	yes	no	concordant 0 different lines	KK105535	lethal	yes	both as lethal
	11~25	CG4691	GD21920	viable	CG30362	D	no	yes		GD21920	not lethal	yes	both as non-lethal
	11~25	CG4712	GD21925	viable	CG4714	D	no	yes		NA		no
	25~35	CG4907	KK108893	viable	CG13978	D	no	yes		GD6833	lethal	no
	11~25	CG5016	GD29219	viable	NA	A	no	yes		GD29219	not lethal	yes	both as non-lethal
	11~25	CG5103	GD46603	viable	CG8036	D	no	yes		BL34882(TRIP)/GD46603	not lethal/not lethal	yes	both as non-lethal
	6~11	CG5265	KK104754	viable	CG1041	R	no	yes		GD34323	not lethal	no
24	6~11	CG5348	GD1698	lethal	CG12376	D	yes	no	concordant 0 different lines	GD1698	lethal	yes	both as lethal
	6~11	CG5372	KK100120	viable	CG8095	D	no	yes		KK100120	not lethal	yes	both as non-lethal
	6~11	CG5509	GD22143	viable	CG14719	D	no	yes		GD22142	not lethal	no
	6~11	CG5609	GD51123	viable	CG31508	D	no	yes		GD51123	lethal	yes	different results
	25~35	CG6036	KK105568	viable	CG1906	R	no	yes		KK105568	not lethal	yes	both as non-lethal
55	25~35	CG6052	KK106738	lethal	CG1718	R	yes	no	discordant 1 different lines	GD5310	not lethal	no
	6~11	CG6208	KK105575	viable	CG3988	R	no	yes		GD40348	not lethal	no
25	6~11	CG6289	KK105515	lethal	CG6663	D	yes	no	concordant 2 different lines	KK105515	lethal	yes	both as lethal
	11~25	CG6367	GD18541	viable	CG6361	D	no	yes		GD18541	not lethal	yes	both as non-lethal
	6~11	CG6639	KK104307	viable	CG18563	R	no	yes		GD35603	lethal	no
	6~11	CG6663	GD49626	semilethal	CG6289	D	no	yes		GD49626/GD15953/GD15954	not lethal/not lethal/lethal	yes	different results
26	6~11	CG6687	GD28425	lethal	CG18525	D	yes	no	discordant 0 different lines	GD28425	not lethal	yes	different results
40	11~25	CG6690	KK101104	lethal	CG17843	D	yes	no	discordant 3 different lines	BL28364(TRIP)/GD14439	not lethal/not lethal	no
	6~11	CG6730	GD8955	viable	CG16761	D	no	yes		NA		no
	6~11	CG7106	KK104201	semilethal	CG15818	D	no	yes		KK104201	lethal	yes	both as lethal
	6~11	CG7157	KK105453	viable	CG32133	D	no	yes		GD37993	not lethal	no
27	6~11	CG7476	KK102811	lethal	CG32853	D	yes	no	discordant 1 different lines	GD46332	not lethal	no
28	6~11	CG7594	KK107495	lethal	CG7599	D	yes	no	concordant 0 different lines	KK107495	lethal	yes	both as lethal
	25~35	CG7676	KK101813	viable	CG6392	D	no	yes		NA		no
	11~25	CG7800	GD973	viable	CG18249	D	no	yes		GD6672/BL28922	not lethal/not lethal	no
	6~11	CG7815	GD22567	viable	CG1404	R	no	yes		GD22567/BL27512	not lethal/lethal	yes	both as non-lethal
56	25~35	CG7931	KK103516	lethal	CG7929	D	yes	no	discordant 1 different lines	GD50524	not lethal	no
29	6~11	CG8137	KK100958	lethal	CG9334	D	yes	no	concordant 0 different lines	KK100958	lethal	yes	both as lethal
30	11~25	CG8358	GD15161	lethal	CG5527	D	yes	no	concordant 0 different lines	GD15161	lethal	yes	both as lethal
57	25~35	CG8626	KK103960	lethal	CG8622	D	yes	no	discordant 1 different lines	GD44790	not lethal	no
	6~11	CG8652	GD46514	viable	CG13270	D	no	yes		GD46514	not lethal	yes	both as non-lethal
	25~35	CG8664	KK101088	viable	CG5107	D	no	yes		KK101088/GD6159	lethal/lethal	yes	different results
	6~11	CG8856	KK100928	viable	CG4099	D	no	yes		GD51504	lethal	no
	25~35	CG9024	KK107536	viable	NA	A	no	yes		GD12726	not lethal	no
41	11~25	CG9120	KK104164	lethal	CG1180	D	yes	no	concordant 0 different lines	KK104164	lethal	yes	both as lethal
58	25~35	CG9284	KK102235	lethal	NA	A	yes	no	discordant 1 different lines	GD35395	not lethal	no
	3~6	CG9573	GD49820	viable	CG14213	R	no	yes		NA		no
	11~25	CG9720	KK100523	viable	CG31524	D	no	yes		GD18433	not lethal	no
59	25~35	CG9722	KK101679	lethal	CG3798	R	yes	no	discordant 2 different lines	KK101679/BL28052/GD6679	lethal/not lethal/not lethal	yes	both as lethal
42	11~25	CG9873	GD29760	lethal	CG9091	R	yes	no	concordant 0 different lines	GD29760	lethal	yes	both as lethal
Total same 103 strains/103 genes done RNAi by both Chen et al (2010, Science) and Zeng et al (2015, Cell Reports):
Both found lethal phenotypes: 30 (29.1%)
Both found viable phenotypes: 58 (56.3%)
The two found different phenotypes:15
NA represent 6 genes of the 195 new genes is absent in Zeng's data
The repeatable percentage between the two groups: 85.4% (88)
In these 195 lines, Zeng thought 57 lines (57/195=29.2%) showed lethal phenotypes
103 same lines of the 195 lines were used BOTH by Zeng and Chen;												Zeng thought essential	Zeng thought non-essential
In these 103 lines, Zeng thought 38 lines (38/195=19.5%) showed lethal phenotypes											59 essential genes	31(31/59=52.5%)	28(28/59=47.5%)
In these 103 lines, Chen thought 37lines (37/195=19%) showed lethal(30), semilethal/viable(2), and semilethal(5) phenotypes											136 non-essential genes	33(33/136=24.3%)	103(103/136=75.7%)
there were 25 overlap lethal lines between 38 and 30, 25/30=83.3%, it means that by using same RNAi lines, different labs can get 83.3% same lethal phenotype
In these 103 lines, both thought non-lethal:58; both thought lethal:30; different results:15
Reference:
1.Chen SD, Zhang YE, Long MY. New genes in Drosophila quickly become essential. Science. 2010;330(6011):1682-5. doi: 10.1126/science.1196380. PubMed PMID: 21164016.
2.Zeng XK, Han LL, Singh SR, Liu HH, Neumuller RA, Yan D, et al. Genome-wide RNAi screen identifies networks involved in intestinal stem cell regulation in Drosophila. Cell Rep. 2015;10(7):1226-38. doi: 10.1016/j.celrep.2015.01.051. PubMed PMID: WOS:000349918700017.
