# Supplementary material for: Genomic analyses of new genes and their phenotypic effects reveal rapid evolution of essential functions in Drosophila development
Source: PLoS Genet. 2021 Jul 9;17(7):e1009654. doi: 10.1371/journal.pgen.1009654 (PMC8270118; doi:10.1371/journal.pgen.1009654)
Supplement: S2 Table — (XLSX) [file pgen.1009654.s005.xlsx]

## Sheet: S2 Table
S2 Table. For 86 new genes with different RNAi drivers, the consistency between different drivers in [1] and [2] is listed.
CG name	Act5C-Gal4 RNAi lethality(Chen et al., 2010)	Parental gene	59 essential(Chen et al., 2010)	136 non-essential(Chen et al., 2010)	Chen-data(Chen et al., 2010)	Zeng-data(Zeng et al., 2015)	Zeng-data(Zeng et al., 2015)	Phenotypic conformance	Same phenotype?
CG10090	viable	CG14666	no	yes	GD37347	GD37346	viable	both thought non-lethal	yes
CG10246	viable	CG10247	no	yes	KK100143	GD29982	viable	both thought non-lethal	yes
CG10474	lethal	CG1827	yes	no	GD41455	KK104451	lethal	both thought lethal	yes
CG10799	viable	CG4716	no	yes	GD16828	GD16829	lethal	different results	no
CG11012	viable	CG5724	no	yes	GD6398	GD6397	viable	both thought non-lethal	yes
CG11261	viable	CG1877	no	yes	KK105927	GD31478	lethal	different results	no
CG11466	lethal	CG4486	yes	no	KK106779	GD38045	viable	different results	no
CG1149	lethal	CG18241	yes	no	KK108034	BL28526/GD31513	viable/viable	different results	no
CG11639	lethal	CG5163	yes	no	KK104539	GD23285	viable	different results	no
CG11825	viable	CG17734	no	yes	GD49834	GD33917	viable	both thought non-lethal	yes
CG12766	lethal	CG10863	yes	no	KK104031	GD50839	viable	different results	no
CG1338	viable	NA	no	yes	GD32187	GD32188	viable	both thought non-lethal	yes
CG13477	viable	NA	no	yes	KK109920	GD38677	viable	both thought non-lethal	yes
CG13559	lethal	CG32280	yes	no	GD6643	GD6644	lethal	both thought lethal	yes
CG13656	viable	CG11889	no	yes	KK101054	GD23898	viable	both thought non-lethal	yes
CG13738	viable	CG6912	no	yes	KK104508	GD17922	lethal	different results	no
CG14027	viable	CG33117	no	yes	GD6958	KK106727	viable	both thought non-lethal	yes
CG14088	viable	CG33460	no	yes	GD5361	KK108687	viable	both thought non-lethal	yes
CG14835	semilethal	NA	no	yes	KK100402	GD43595	lethal	both thought lethal	yes
CG15503	lethal	CG15503	yes	no	KK102742	GD35622	viable	different results	no
CG15527	lethal	CG2998	yes	no	KK102725	GD39323	viable	different results	no
CG15616	viable	CG8626	no	yes	KK105778	GD43155	viable	both thought non-lethal	yes
CG16710	viable/semilethal	CG18754	no	yes	KK100054	GD32700	lethal	different results	no
CG16960	lethal	CG16961	yes	no	KK101137	GD1462	viable	different results	no
CG16992	lethal	CG7476	yes	no	KK108048	GD47949	viable	different results	no
CG17011	lethal	CG17799	yes	no	KK107218	GD15597	lethal	both thought lethal	yes
CG17031	lethal	CG1101	yes	no	KK105585	GD32829	viable	different results	no
CG17176	lethal	CG17174	yes	no	KK104283	GD49100	viable	different results	no
CG17216	viable	CG6715	no	yes	GD51996	GD51995	viable	both thought non-lethal	yes
CG17268	lethal	CG3422	yes	no	KK101203	GD40056	lethal	both thought lethal	yes
CG17637	viable	CG18281	no	yes	KK102424	GD49207	lethal	different results	no
CG17650	viable	NA	no	yes	KK105047	GD35628	viable	both thought non-lethal	yes
CG17673	lethal	CG33495	yes	no	KK109175	BL25998(TRIP)/GD52425	viable/viable	different results	no
CG17797	viable	CG17799	no	yes	KK100995	GD41210/GD25981/GD41211	lethal/lethal/lethal	different results	no
CG17802	lethal	CG17806	yes	no	KK102311	GD14383	viable	different results	no
CG18125	viable	CG17234	no	yes	GD47675	GD15762	viable	both thought non-lethal	yes
CG18324	lethal	CG18327	yes	no	KK105401	GD33234/BL34720	viable/viable	different results	no
CG18557	viable	CG6639	no	yes	KK107357	GD19884	viable	both thought non-lethal	yes
CG18748	viable	CG18746	no	yes	KK109017	GD20687	viable	both thought non-lethal	yes
CG1878	viable	CG1367	no	yes	KK103148	GD9718	viable	both thought non-lethal	yes
CG1924	viable	CG11958	no	yes	GD52347	KK102773	viable	both thought non-lethal	yes
CG1946	viable	CG1942	no	yes	KK108495	GD33428	lethal	different results	no
CG2826	viable	CG13686	no	yes	KK102844	GD46588	viable	both thought non-lethal	yes
CG30083	lethal	CG5302	yes	no	KK104289	GD21092	viable	different results	no
CG30395	lethal	CG15040	yes	no	KK105198	GD23321	viable	different results	no
CG30448	viable	CG11218	no	yes	GD12997	GD12998	lethal	different results	no
CG30494	viable	CG33715	no	yes	KK104153	GD31006	viable	both thought non-lethal	yes
CG31002	viable	CG6653	no	yes	GD48226	KK108768	viable	both thought non-lethal	yes
CG31208	viable	CG31173	no	yes	KK102611	GD44409	viable	both thought non-lethal	yes
CG31313	viable	CG8066	no	yes	KK102741	GD16765	lethal	different results	no
CG31406	lethal	CG31374	yes	no	KK105072	GD39194	viable	different results	no
CG31493	viable	CG31248	no	yes	KK101611	GD21359	viable	both thought non-lethal	yes
CG31508	viable	CG31509	no	yes	KK106379	GD14420	viable	both thought non-lethal	yes
CG31509	viable	CG31508	no	yes	KK106548	GD14416	viable	both thought non-lethal	yes
CG31782	viable	CG8474	no	yes	GD45455	GD45454	viable	both thought non-lethal	yes
CG31875	viable	CG33525	no	yes	KK104638	GD40298	viable	both thought non-lethal	yes
CG31918	viable	CG9508	no	yes	GD13220	GD39684	viable	both thought non-lethal	yes
CG31932	viable	CG31929	no	yes	GD42744	GD42745	viable	both thought non-lethal	yes
CG31941	viable	CG8462	no	yes	GD31141	KK106893	viable	both thought non-lethal	yes
CG31962	lethal	CG8856	yes	no	KK102716	GD13031	lethal	both thought lethal	yes
CG32021	viable	NA	no	yes	KK102286	GD33930	viable	both thought non-lethal	yes
CG3217	viable	CG13896	no	yes	KK102373	GD38968	viable	both thought non-lethal	yes
CG32228	viable	CG3996	no	yes	KK104148	GD40327	viable	both thought non-lethal	yes
CG32283	viable	CG32282	no	yes	KK105013	GD49314	viable	both thought non-lethal	yes
CG32588	semilethal	CG33252	no	yes	KK102410	GD46657	viable	different results	no
CG33105	lethal	CG33104	yes	no	GD5843	GD49749	lethal	both thought lethal	yes
CG3347	lethal	CG17440	yes	no	KK100453	GD34215	viable	different results	no
CG33490	viable	CG33489	no	yes	GD22222	GD22221	lethal	different results	no
CG3410	viable	CG2958	no	yes	GD37836	KK107254	viable	both thought non-lethal	yes
CG4052	viable	CG2341	no	yes	KK109160	GD7078	viable	both thought non-lethal	yes
CG4907	viable	CG13978	no	yes	KK108893	GD6833	lethal	different results	no
CG5265	viable	CG1041	no	yes	KK104754	GD34323	viable	both thought non-lethal	yes
CG5509	viable	CG14719	no	yes	GD22143	GD22142	viable	both thought non-lethal	yes
CG6052	lethal	CG1718	yes	no	KK106738	GD5310	viable	different results	no
CG6208	viable	CG3988	no	yes	KK105575	GD40348	viable	both thought non-lethal	yes
CG6639	viable	CG18563	no	yes	KK104307	GD35603	lethal	different results	no
CG6690	lethal	CG17843	yes	no	KK101104	BL28364(TRIP)/GD14439	viable/viable	different results	no
CG7157	viable	CG32133	no	yes	KK105453	GD37993	viable	both thought non-lethal	yes
CG7476	lethal	CG32853	yes	no	KK102811	GD46332	viable	different results	no
CG7800	viable	CG18249	no	yes	GD973	GD6672/BL28922	viable/viable	both thought non-lethal	yes
CG7931	lethal	CG7929	yes	no	KK103516	GD50524	viable	different results	no
CG8626	lethal	CG8622	yes	no	KK103960	GD44790	viable	different results	no
CG8856	viable	CG4099	no	yes	KK100928	GD51504	lethal	different results	no
CG9024	viable	NA	no	yes	KK107536	GD12726	viable	both thought non-lethal	yes
CG9284	lethal	NA	yes	no	KK102235	GD35395	viable	different results	no
CG9720	viable	CG31524	no	yes	KK100523	GD18433	viable	both thought non-lethal	yes
The datasets of Chen et al (2010) and Zeng et al (2015) shared 86 new genes in knockdown experiments:
Mostly (81.4%, 70) with different RNAi drivers
Fewer (18.6%, 16) same drivers in different genome positions
Reference:
1.Chen SD, Zhang YE, Long MY. New genes in Drosophila quickly become essential. Science. 2010;330(6011):1682-5. doi: 10.1126/science.1196380. PubMed PMID: 21164016.
2.Zeng XK, Han LL, Singh SR, Liu HH, Neumuller RA, Yan D, et al. Genome-wide RNAi screen identifies networks involved in intestinal stem cell regulation in Drosophila. Cell Rep. 2015;10(7):1226-38. doi: 10.1016/j.celrep.2015.01.051. PubMed PMID: WOS:000349918700017.
