# Supplementary material for: Genomic analyses of new genes and their phenotypic effects reveal rapid evolution of essential functions in Drosophila development
Source: PLoS Genet. 2021 Jul 9;17(7):e1009654. doi: 10.1371/journal.pgen.1009654 (PMC8270118; doi:10.1371/journal.pgen.1009654)
Supplement: S3 Table — (XLSX) [file pgen.1009654.s006.xlsx]

## Sheet: S3 Table
S3 Table. The knockdown efficiency data of KK library and GD library.
Quantitative assessment of 75 KK RNAi knockdown efficiency						64 GD RNAi lines knockdown efficiency from Dietzl et al., 2007
Rank	Gene	CG No.	Transformant No.	% control	Z-Distribution	Rank	Gene	CG No.	Transformant No.	% control	Z-Distribution
1	Rab9Db	CG9807	KK109089	135.50±22.6	0.000709787	1	CG10947	CG10947	16117	114.08±15.16	0.000472275
2	Gr22c	CG31929	KK104704	135.15±43.76	0.000725444	2	CG1602	CG1602	32659	105.32±20.6	0.000980129
3	Acp54A1	CG34098	KK109038	123.15±8.62	0.00145327	3	CG10186	CG10186	30768	91.74±12.5	0.00254788
4	CG13723	CG13723	KK104052	122.45±27.66	0.00150855	4	EG:9D2.4	CG3795	41958	89.32±24.73	0.00295346
5	CG32806	CG32806	KK109563	117.40±14.71	0.00195431	5	Dap160	CG1099	16157	86.27±14.82	0.00352344
6	lectin-30A	CG17011	KK107218	116.36±9.19	0.00205664	6	CG9581	CG9581	39208	83.95±21.81	0.00400048
7	Sr-CIII	CG31962	KK102716	106.47±31.86	0.00321413	7	CG10946	CG10946	8006	81.07±30.43	0.00464284
8	CG2291	CG2291	KK101157	105.71±12.82	0.00331665	8	E23	CG3327	2620	80.42±15.38	0.00479513
9	CG4580	CG4580	KK105535	102.49±45.9	0.00377116	9	CG10859	CG10859	27322	77.84±14.34	0.0054241
10	eca	CG33104	KK101388	101.26±6.05	0.00395299	10	CG7158	CG7158	35180	77.18±6.87	0.00559089
11	Spn28F	CG8137	KK100958	99.29±6.7	0.004253	11	l(2)08717	CG15095	11117	75.68±1.31	0.00597799
12	RpL37a	CG9091	KK100772	92.56±3.75	0.0053467	12	CG15105	CG15105	19290	74.56±22.25	0.00627367
13	CG6280	CG6280	KK105575	89.11±12.82	0.00593679	13	CG3184	CG3184	25880	72.96±7.04	0.00670464
14	ProtB	CG4478	NV-CG4478	83.00±15	0.00699763	14	EG:86E4.2	CG3810	6922	72.62±33.04	0.00679735
15	ProtA	CG4479	NV-CG4479	83.00±0.99	0.00699763	15	CG8468	CG8468	6452	71.78±16.63	0.0070279
16	CG1840	CG1840	KK108492	77.84±5.52	0.0078735	16	alpha-Est6	CG1108	16184	61.95±13.32	0.00976872
17	CG18746	CG18746	KK101597	77.67±5.31	0.00790158	17	CG10347	CG10347	16025	57.45±11.88	0.0109398
18	mthl6	CG16992	KK108048	77.18±18.4	0.00798213	18	oaf	CG9884	38257	52.08±1.61	0.0121422
19	CG34269	CG34269	KK109073	77.00±9.17	0.00801158	19	BG:DS04095.1	CG4891	3846	51.86±9.21	0.0121855
20	CG9284	CG9284	KK102235	76.08±14.45	0.00816085	20	CG13667	CG13667	36579	47.85±4.29	0.0128738
21	CG3117	CG3117	KK100423	75.22±7.65	0.00829832	21	CG7277	CG7277	30691	46.03±10.81	0.0131177
22	CheB42c	CG33350	KK105947	71.52±6.95	0.00886274	22	CG16719	CG16719	39934	45.73±7.49	0.0131535
23	CG11170	CG11170	KK106277	64.98±3.77	0.00971905	23	CG11454	CG11454	45118	43.4±6.43	0.0133869
24	RpS28a	CG15527	KK102725	61.24±23.01	0.0101048	24	CG10946	CG10946	42252	40.72±7.25	0.0135541
25	Cyp6a18	CG13977	KK100415	60.90±11.95	0.0101355	25	BcDNA:LD28247	CG2061	44186	37.69±3	0.0136081
26	CG10700	CG10700	KK107394	58.85±15.13	0.0103048	26	Cyp4d20	CG16761	22917	35.08±5.51	0.0135383
27	CG18327	CG18327	KK100920	56.35±8.72	0.0104722	27	CG1814	CG1814	19096	34.75±11.13	0.0135218
28	CG12842	CG12842	KK103233	55.87±4.55	0.0104992	28	CG2789	CG2789	2507	34.6±2.48	0.0135138
29	janB	CG7931	KK103516	55.56±5.15	0.0105158	29	CG10137	CG10137	38343	33.64±6.04	0.0134542
30	CG32165	CG32165	NV-CG32165	55.00±2	0.0105439	30	Taf60-2	CG10390	37563	31.57±9.47	0.0132779
31	CG17944	CG17944	KK102404	54.97±8.72	0.0105454	31	Sara	CG15667	19150	29.06±6.32	0.0129802
32	Mst87F	CG17956	KK102797	52.84±4.64	0.0106308	32	CG2017	CG2017	20780	28.98±9.77	0.0129692
33	CG31882	CG31882	KK100160	48.05±6.84	0.0106971	33	CG11414	CG11414	31494	28.47±2.31	0.0128974
34	TfIIA-S-2	CG11639	KK104539	47.05±2.95	0.0106887	34	EG:BACN32G11.3	CG14786	42899	27.75±6.31	0.0127902
35	CG33462	CG33462	KK106216	46.72±27	0.0106843	35	CG1791	CG1791	14629	27.55±1.56	0.0127592
36	CG30083	CG30083	KK104289	42.65±4.8	0.0105613	36	mfas	CG3359	37889	25.43±5.32	0.0123995
37	CG31406	CG31406	KK105072	39.72±2.95	0.0103967	37	BcDNA:GH11112	CG1927	7441	22.75±7.84	0.0118702
38	xmas-1	CG32561	KK100382	39.03±9.43	0.010349	38	CG11426	CG11426	42599	21.9±2.16	0.0116867
39	CG8508	CG8508	KK108466	38.61±11.56	0.0103184	39	Plap	CG5105	45537	20.46±7.54	0.0113604
40	CG11659	CG11659	NV-CG31958	38.00±12	0.0102717	40	Cyp28d1	CG10833	7871	19.51±5.95	0.0111354
41	ACXA	CG17176	KK104283	37.06±10.62	0.0101948	41	CG17524	CG17524	6965	19.26±3.52	0.011075
42	tHMG1	CG7045	NV-CG7045	37.00±6.01	0.0101897	42	CG7470	CG7470	38955	18.71±2.48	0.0109405
43	CG12608	CG12608	NV-CG12608	37.00±14.01	0.0101897	43	CG4420	CG4420	40512	18.56±4	0.0109034
44	CG31524	CG31524	KK100877	34.66±5.01	0.00997242	44	CG10916	CG10916	31379	15.52±3.66	0.0101213
45	CG32588	CG32588	NV-CG32588	32.96±6.01	0.00979325	45	CG11210	CG11210	7363	15.3±1.05	0.0100627
46	CG6300	CG6300	NV-CG6300	32.00±4.01	0.0096846	46	Cyp28d1	CG10833	7870	15.09±3.78	0.0100066
47	CG18249	CG18249	KK102274	30.95±3.33	0.00955988	47	CG15012	CG15012	9175	14.72±5.18	0.00990728
48	CG33252	CG33252	NV-CG33252	27.00±4.01	0.00904051	48	tst	CG10210	38356	13.8±1.63	0.00965783
49	CG6690	CG6690	KK101104	26.69±4.43	0.00899669	49	CG3036	CG3036	42754	12.96±0.39	0.00942744
50	CG12766	CG12766	KK104031	26.06±7.28	0.00890639	50	CG10737	CG10737	8996	12.71±0.66	0.00935846
51	Cyp9b2	CG4486	KK102496	24.85±3.45	0.00872851	51	CG3091	CG3091	24713	12.7±2.06	0.0093557
52	CG4477	CG4477	KK106868	21.35±10.28	0.00818506	52	CG10194	CG10194	41170	12.31±0.28	0.00924774
53	Hmu	CG3373	KK100286	20.75±0.87	0.00808819	53	Tsp42Ee	CG10106	7933	12.3±1.97	0.00924496
54	CG31413	CG31413	KK106151	18.05±5.99	0.00764178	54	inaD	CG3504	26211	11.06±4.55	0.00889941
55	CG32164	CG32164	NV-CG32164	18.00±10	0.00763337	55	CG13603	CG13603	6778	10.42±0.83	0.00872004
56	lectin-24Db	CG2958	KK105118	17.34±8.3	0.00752199	56	Spn4	CG9453	40973	8.61±2.14	0.00821087
57	Mst57Dc	CG4986	KK106728	13.77±1.8	0.00690945	57	CG11236	CG11236	38459	8.37±1.47	0.00814329
58	CG30395	CG30395	KK105189	13.70±2.12	0.00689732	58	CG10373	CG10373	6375	7.54±1.05	0.00790977
59	CG7824	CG7824	KK102886	13.26±2.53	0.00682101	59	Cyp4g15	CG11715	8035	6.91±0.5	0.00773285
60	CG4842	CG4842	KK102064	11.12±1.32	0.00644891	60	CG2233	CG2233	14606	6.77±1.1	0.0076936
61	tHMG2	CG7046	NV-CG7046	11.01±2.99	0.00642977	61	Fmo-2	CG3174	42829	6.44±0.25	0.00760117
62	CG9722	CG9722	KK101679	10.43±3.34	0.00632888	62	BEST:GH12489	CG11534	16215	5.89±1.95	0.00744748
63	SP	CG17673	KK109175	9.81±3.11	0.00622111	63	CG3415	CG3415	34614	5.17±0.65	0.00724711
64	lectin-21Cb	CG13686	KK106450	9.08±3.48	0.00609441	64	sut2	CG17975	28206	4.87±0.37	0.00716395
65	CG15734	CG15734	KK103519	7.95±1.82	0.00589889
66	CG4716	CG4716	KK102087	7.55±1.26	0.00582991
67	Cyp6a8	CG10248	KK100459	6.54±3.8	0.00565641
68	Acp53C14a	CG8626	KK103960	5.75±0.1	0.00552149
69	Mapmodulin	CG5784	KK100283	5.69±0.4	0.00551127
70	CG3640	CG3640	KK100399	5.64±0.31	0.00550276
71	Acp29AB	CG17797	KK100995	4.68±1.85	0.00534004
72	CG5724	CG5724	KK101819	4.11±0.75	0.00524406
73	Ser12	CG17240	KK100037	2.36±0.79	0.0049528
74	ND-MLRQ	CG32230	KK101482	1.77±0.18	0.00485589
75	CG5107	CG5107	KK100368	0.24±0.09	0.00460794
