# Supplementary material for: Genomic analyses of new genes and their phenotypic effects reveal rapid evolution of essential functions in Drosophila development
Source: PLoS Genet. 2021 Jul 9;17(7):e1009654. doi: 10.1371/journal.pgen.1009654 (PMC8270118; doi:10.1371/journal.pgen.1009654)
Supplement: S4 Table — (XLSX) [file pgen.1009654.s007.xlsx]

## Sheet: S4 Table
S4 Table. The genotyping results of 153 KK lines, the corrected lines by recombination and knockdown results.
Order	CG name	Strain	Tio site	Recombination	Essentiality
1	CG18557	KK107357	N	N	N
2	CG1149	KK108034	Y	Y	N
3	CG1878	KK103148	N	N	N
4	CG32368	KK103313	N	N	N
5	CG16992	KK108048	Y	Y	N
6	CG33458	KK105451	N	N	N
7	CG33459	KK105903	N	N	Y
8	CG4580	KK105535	Y	Y	N
9	CG17650	KK105047	N	N	N
10	CG17637	KK102424	N	N	N
11	CG5372	KK100120	N	N	N
12	CG7815	KK109695	N	N	N
13	CG33490	KK101678	N	N	N
14	CG3640	KK100399	Y	Y	N
15	CG16710	KK100054	Y	N	Y
16	CG14835	KK100402	Y	N	Y
17	CG9284	KK102235	Y	Y	N
18	CG33342	KK100826	Y	Y	Y
19	CG31313	KK102741	N	N	Y
20	CG33920	KK103447	N	N	N
21	CG14405	KK102486	Y	Y	N
22	CG17802	KK102311	N	N	Y
23	CG7106	KK104201	Y	N	Y
24	CG8626	KK103960	Y	Y	N
25	CG30395	KK105198	Y	Y	N
26	CG17673	KK109175	Y	Y	N
27	CG10232	KK100033	N	N	N
28	CG17240	KK100037	N	N	N
29	CG1338	KK101107	N	N	N
30	CG18748	KK109017	N	N	N
31	CG6036	KK105568	N	N	N
32	CG32853	KK105546	N	N	N
33	CG3217	KK102373	N	N	N
34	CG12842	KK103233	Y	Y	N
35	CG31769	KK106293	N	N	N
36	CG31782	KK100145	N	N	N
37	CG6052	KK106738	Y	N	Y
38	CG31335	KK108029	N	N	N
39	CG5265	KK104754	N	N	N
40	CG8664	KK101088	N	N	N
41	CG31932	KK102860	N	N	N
42	CG13091	KK100943	N	N	N
43	CG7594	KK107495	Y	Y	N
44	CG9024	KK107536	N	N	N
45	CG6639	KK104307	N	N	N
46	CG17268	KK101203	Y	Y	N
47	CG10700	KK107394	Y	Y	N
48	CG10852	KK106565	N	N	N
49	CG31208	KK102611	N	N	N
50	CG4907	KK108893	N	N	N
51	CG34041	KK103005	Y	N	Y
52	CG14610	KK104298	N	N	N
53	CG31508	KK106379	N	N	N
54	CG31509	KK106548	N	N	N
55	CG33105	KK109179	Y	Y	N
56	CG30450	KK101927	N	N	N
57	CG31524	KK100877	Y	Y	N
58	CG18096	KK108908	Y	Y	Y
59	CG32186	KK106262	Y	N	Y
60	CG1840	KK108492	Y	Y	N
61	CG13977	KK100415	N	N	N
62	CG6690	KK101104	Y	Y	N
63	CG18228	KK101647	N	N	N
64	CG33109	KK107240	N	N	Y
65	CG15296	KK104221	Y	Y	N
66	CG8856	KK100928	N	N	N
67	CG16960	KK101137	Y	Y	N
68	CG17176	KK104283	Y	Y	N
69	CG12493	KK102360	N	N	N
70	CG11833	KK102870	N	N	N
71	CG7931	KK103516	Y	Y	N
72	CG31413	KK106151	Y	Y	N
73	CG34235	KK109077	Y	N	Y
74	CG15461	KK103441	N	N	N
75	CG33462	KK106216	Y	Y	N
76	CG6289	KK105515	N	N	Y
77	CG7800	KK100221	Y	N	Y
78	CG32376	KK101917	Y	Y	N
79	CG14957	KK102784	Y	N	Y
80	CG5348	KK101003	Y	Y	N
81	CG31882	KK100160	Y	Y	N
82	CG6730	KK102401	Y	Y	N
83	CG32228	KK104148	N	N	N
84	CG30083	KK104289	Y	Y	N
85	CG2826	KK102844	N	N	N
86	CG31438	KK104611	Y	Y	Y
87	CG7676	KK101813	N	N	N
88	CG32243	KK101716	N	N	N
89	CG13738	KK104508	N	N	N
90	CG17797	KK100995	N	N	N
91	CG9120	KK104164	Y	N	Y
92	CG15616	KK105778	N	N	N
93	CG33483	KK102589	N	N	N
94	CG11597	KK104729	N	N	N
95	CG32110	KK107634	N	N	N
96	CG11012	KK100027	N	N	N
97	CG11598	KK103262	Y	N	Y
98	CG17946	KK109196	N	N	N
99	CG13477	KK109920	N	N	N
100	CG33350	KK105947	Y	Y	N
101	CG9720	KK100523	N	N	N
102	CG32115	KK108451	N	N	N
103	CG15358	KK103364	N	N	N
104	CG11466	KK106779	N	N	Y
105	CG32282	KK103505	Y	N	Y
106	CG9722	KK101679	Y	Y	N
107	CG1924	KK102773	N	N	N
108	CG32283	KK105013	N	N	N
109	CG16741	KK103236	N	N	N
110	CG1361	KK109202	N	N	N
111	CG31493	KK101611	N	N	N
112	CG18324	KK105401	Y	Y	N
113	CG32580	KK105591	N	N	N
114	CG5103	KK108482	N	N	N
115	CG1349	KK103336	N	N	N
116	CG31495	KK105777	N	N	N
117	CG31061	KK106079	N	N	N
118	CG10246	KK100143	N	N	N
119	CG2885	KK103311	N	N	N
120	CG33223	KK106782	N	N	N
121	CG1946	KK108495	N	N	N
122	CG32588	KK102410	N	N	Y
123	CG15527	KK102725	Y	Y	N
124	CG4052	KK109160	N	N	N
125	CG7157	KK105453	N	N	N
126	CG6367	KK105326	N	N	N
127	CG32021	KK102286	N	N	N
128	CG11639	KK104539	Y	Y	N
129	CG15263	KK102663	N	N	N
130	CG3410	KK107254	N	N	N
131	CG14027	KK106727	N	N	N
132	CG31962	KK102716	Y	Y	N
133	CG13686	KK106450	N	N	N
134	CG7476	KK102811	Y	Y	N
135	CG18530	KK108503	N	N	N
136	CG17011	KK107218	Y	Y	Y
137	CG18814	KK106349	N	N	N
138	CG12766	KK104031	Y	Y	N
139	CG10174	KK109227	Y	Y	Y
140	CG15882	KK104267	N	N	N
141	CG12780	KK101969	N	N	N
142	CG17031	KK105585	Y	N	Y
143	CG13559	KK102577	N	N	N
144	CG11825	KK101332	N	N	N
145	CG30187	KK106612	N	N	N
146	CG11261	KK105927	N	N	N
147	CG8137	KK100958	Y	Y	N
148	CG30036	KK101307	N	N	N
149	CG4691	KK109704	N	N	N
150	CG30037	KK101660	N	N	N
151	CG31406	KK105072	Y	Y	N
152	CG10474	KK104451	N	N	N
153	CG2665	KK103004	N	N	N
13 yellow: there are two sites uncorrected by recombination, essential. Should not be counted as final results of essentiality;
7 red: no two sites, no need recombine, showing essentia;
5 green: there are two sites, corrected by recombination, essential.
Final exact lethal rate: (7+5)/(153-13)=8.6%
