# Supplementary material for: Genomic analyses of new genes and their phenotypic effects reveal rapid evolution of essential functions in Drosophila development
Source: PLoS Genet. 2021 Jul 9;17(7):e1009654. doi: 10.1371/journal.pgen.1009654 (PMC8270118; doi:10.1371/journal.pgen.1009654)
Supplement: S5 Table — (XLSX) [file pgen.1009654.s008.xlsx]

## Sheet: S5 Table
S5 Table. Primers for 75 KK lines knockdown efficiency tests.
Rank	Gene	CG No.	Transformant No.	Forward Primer	Tm℃ Fwd Pri	Reverse Primer	Tm℃ Rev Pri	PCR Product
1	Rab9Db	CG9807	KK109089	CCGCCAAGAGTGGAAGGAAT	60.03	GTGACTCTTCAGCGTCCTCC	60.1	132
2	Gr22c	CG31929	KK104704	CCTGGTTCCTTGGAGTATTTCC	60	ATGCCCAGTTTCTGACCGC	62.6	145
3	Acp54A1	CG34098	KK109038	AAACCAGTCTCGGCGATGAA	59.68	GTGCATTGTCCACCCCTTTT	58.95	59
4	CG13723	CG13723	KK104052	GGACTTGTCCTGGGAGAGGA	60.25	TATCAGAATCAGTGCCGCGG	60.24	61
5	CG32806	CG32806	KK109563	ATCAATGATTGTCCCAATTCCCA	60	GAACTGACATTCCCACTTGCG	61.5	140
6	lectin-30A	CG17011	KK107218	CATCATCACTCACCGGCAGA	59.8	TTCGCATCAATCCCACTGCT	60	164
7	Sr-CIII	CG31962	KK102716	CGAAGTGGATCATCAAGCTGG	60.8	ACCGCACATATCCTCACGTTC	62.2	89
8	CG2291	CG2291	KK101157	CCGGACCACGAAATTACAGG	58.6	AGGGCCGATTGGTTTCCATT	59.9	82
9	CG4580	CG4580	KK105535	GGCAAGGTCCTTCGTTACTAC	60.1	TTGAGGCCATGTGAGTCCTTC	61.8	111
10	eca	CG33104	KK101388	AACTGGTGTGAGGTGCTCCG	62.38	TTCCTGCCAAATGAGGGAAACA	60.43	95
11	Spn28F	CG8137	KK100958	ATCGAGCTGCCCTACAGAAA	58.8	CGAACGCATCTTGTATGCCC	59.7	211
12	RpL37a	CG9091	KK100772	AGCTTTGGTAAGCGCCACAAT	62.9	GGACCAGTTGTAGGAACGCA	61.8	132
13	CG6280	CG6280	KK105575	ACTCAAACGGGAAGGGGAAG	59.6	GGGGAACAGATTGGACAGCA	59.6	250
14	ProtB	CG4478	NV-CG4478	CGCCTATTTGAATTTCGTGC	56.1	AATTAATTCCTGCGGCTTCA	55.7	67
15	ProtA	CG4479	NV-CG4479-6-2	CAACGCCTATTTGAATTTTGTG	55.2	CCGCGGTTTCAAGTTACAGT	58.8	61
16	CG1840	CG1840	KK108492	AAAATGGTCGTCTGTGGGAGA	61.1	ATGCAAGCAACTGTTTGACGG	62	96
17	CG18746	CG18746	KK101597	CTAGGGCTTATCTGCACGGG	61.8	ACTGACAGGCGAATCTATACGAG	61.3	84
18	mthl6	CG16992	KK108048	AACTGGCGGATGGATCACAG	62	AGCAGAATCGGATACAAGGTTTT	60	84
19	CG34269	CG34269	KK109073	AAGTCGTTTGAGCCTGGTGAC	62.5	TGTAGATGGAATCACAAATCGGG	60.1	76
20	CG9284	CG9284	KK102235	GGAATACCAAAGACGCCCCA	60	TCTGCTCGTTTCTCTGACGC	60.4	130
21	CG3117	CG3117	KK100423	CCCTCAGGTGTTTGGTGACC	62.4	GGGGTAATCAGAGATCCTCCTC	60.5	102
22	CheB42c	CG33350	KK105947	CGCGATGAGGTGATGGAGAA	60	CCTGAGAGTTGCACCACGAA	60.2	108
23	CG11170	CG11170	KK106277	CGTGTGCTTGGTTGAAAAGGA	59.6	CACGCAATCTGTGTACTTGGC	60.1	146
24	RpS28a	CG15527	KK102725	TCAGCATGGACAAGCCTCAG	60	TTCAGTTTCCAGCAGCGACA	60.2	176
25	Cyp6a18	CG13977	KK100415	AAGGTGAGAGCTGAGTTGGG	59.3	ATTGCCCGGAACCACAAAAC	59.6	174
26	CG10700	CG10700	KK107394	AGTGCAAGAAAATGAGATGAGGC	61.1	TTCCAGATTGAAACAAACTCCGT	60.4	187
27	CG18327	CG18327	KK100920	CTCGCATTCAACTACAGGGAG	60.2	TTCTCTACGGCATGGGTGTAT	60.4	196
28	CG12842	CG12842	KK103233	GGAGGCTTCACTGGACACAT	59.6	CACTCAGGGACTTTTGCAGC	59.4	201
29	janB	CG7931	KK103516	AAGTTTGGTAGGCGTTCCCC	60.2	TCCACCACCGAGGATTTTGG	60	202
30	CG32165	CG32165	NV-CG32165-2-4	ACCGTGCATAACATGCTGAC	58.9	GCCTTAACCACAATCTGCTCA	58.6	86
31	CG17944	CG17944	KK102404	CTGCGAGGCGATTTCCATTG	60	TGGCGTCGATCTGTGAACAA	60	122
32	Mst87F	CG17956	KK102797	TTGAGAACCGGCAGCGATT	60	GGGTCCGCAGCACATGATTA	60.5	194
33	CG31882	CG31882	KK100160	ATTACCGCCCACCTCGTTTT	60	CGCTGATTTTGCGCCACTTA	59.8	155
34	TfIIA-S-2	CG11639	KK104539	AACTATCAACATTACAGGGCCAC	60.3	GCCCCTCTCCATCATCTCATC	61.5	75
35	CG33462	CG33462	KK106216	GTCGCGTGCAAGGATTTCAAA	62	GAGTTTCCAAATAGGCCATCCAT	60.4	120
36	CG30083	CG30083	KK104289	GTATGCGGCGGAACTCTCATT	62.5	CCAAGACGAACGGCAAGTATTT	61.1	89
37	CG31406	CG31406	KK105072	ACTCCAGAAGCAGCGACAAA	59.9	TCGGCTTGATGTTCGATGTGA	59.6	137
38	xmas-1	CG32561	KK100382	CAGACAGAATGCCAACTGCG	59.8	ATCAGCGACGTTAGGTTCGG	60.2	170
39	CG8508	CG8508	KK108466	AAATCCGTACAGGGCAACGA	59.7	ATAGCTCATTCCGCTCCTGC	60	125
40	CG11659	CG11659	NV-CG31958-2	ACATCAATTTCGAGGAGTCCA	57	TGTAATTTAGAATGGGCGTGG	56.3	72
41	ACXA	CG17176	KK104283	TACAAAACGCCGTACAGGGAA	61.7	GCAACTCCTTACATCTGGCCTT	62.3	103
42	tHMG1	CG7045	NV-7045-5	CGATCTGCAGGAAGTGCTTA	57.7	GTAAACGCTTAGTGAAGGCACC	59.8	52
43	CG12608	CG12608	NV-CG12608-11-7	TTGAATAGTCGTTGTCGTTGG	56.6	CAAGAATTTGTTTCTGCTGGC	56.6	52
44	CG31524	CG31524	KK100877	ACACTCGGTAAAGTGCGGTT	59.9	TCCTCTCGGATCGGTTCACT	60	164
45	CG32588	CG32588	NV-CG32588-4	TTGACTTGAACGAAGCACCT	57.7	CTCGAAGAATGTCATGCCG	56.5	84
46	CG6300	CG6300	NV-CG6300-1	CGGCATTGATGTGTTATTGC	56.1	CGATTCGATTCGTAGGGAAA	55.4	162
47	CG18249	CG18249	KK102274	CTCCGGGAATTGCACTTGAGA	62.1	GAAGACCAGGTGTAAGTTGCAG	60.8	76
48	CG33252	CG33252	NV-CG33252-4	TGTGCGCACCAACCTAAATA	57.8	AATTTGAGAACGCTCGAAGG	56.5	131
49	CG6690	CG6690	KK101104	AGTTTCTGAACAGCTACTGCG	60.3	GTAAGCGTTATGCGAAAATCTCG	60.3	163
50	CG12766	CG12766	KK104031	GTTGAGGACGCCCACCTTTA	60	CGCTTGGGATTGGAGGACTT	60	141
51	Cyp9b2	CG4486	KK102496	TCTACGAACGCACTCGTCAAC	62.3	CAAAGTCCTTTACGCAGACCT	60	111
52	CG4477	CG4477	KK106868	AAAGTTATGGGATGGGGGCG	60.1	ACATGGCTGTTGGGCAGTAA	59.9	171
53	Hmu	CG3373	KK100286	AGGTCATCAAGCTAACGTCCA	60.9	TGTTGCCCTGCGTATCAAAGG	63	126
54	CG31413	CG31413	KK106151	GTGCGTCCTGATTCTTTCCG	59.3	AAAGTTCTGGCTCTCCTCGC	60	163
55	CG32164	CG32164	NV-CG32164-7	AAGATGAGCGATCTTTAAAAGGG	56.9	AGCCTTCAATGAAACAAGTAATCC	57.7	144
56	lectin-24Db	CG2958	KK105118	GTCGTGACATGGGTGGCTAT	59.8	GCAAGTCGTTTATGCCCAGC	60	108
57	Mst57Dc	CG4986	KK106728	TAAAGATGCACGGAACGCAC	59.2	CGTCACACCGTTAGATCCCA	59.5	71
58	CG30395	CG30395	KK105189	CCCCAAAGAACCCACGATATTG	61	CGATAGTAGCACCATCTTCCGT	61.3	124
59	CG7824	CG7824	KK102886	GACGCTAATCAAAAACGTGCAG	60.7	GCTCTTGCCTCTGTATTCCGTAT	61.8	95
60	CG4842	CG4842	KK102064	CGCCGAGAGATTCGGACAC	62.5	AAGGCGGTCAAAGTGCTGTT	62.6	123
61	tHMG2	CG7046	NV-CG7046-7	AAGGAGCACCAGACGGAGT	60.5	CGTACACAAAAAGGGTTGGC	57.9	97
62	CG9722	CG9722	KK101679	CCTTCACGATAGCCGAGTCC	60	TATGTCCGCCCACGAAGATG	59.9	222
63	SP	CG17673	KK109175	TTCTCGTTTGCGTACTCGGC	61	GCCCCAAATTAAGACGGCAC	59.8	120
64	lectin-21Cb	CG13686	KK106450	GCAGGGTGCCCAGGAAAATA	60.3	TGGATCAAACTCGACCAGGC	60	91
65	CG15734	CG15734	KK103519	GGCAGCGATGAAAACGACAA	59.8	CTCCCCGATACGCGAAGATA	58.8	245
66	CG4716	CG4716	KK102087	GCCATCCTTTTCTGTGCTGC	60	TCTTGGCCTTGTCTTTGGCT	59.8	211
67	Cyp6a8	CG10248	KK100459	ATAAGGTTCGGGCTGAGGTG	59.5	CGAAGTTTGGATGACCGGGA	60	186
68	Acp53C14a	CG8626	KK103960	AGTTGCTGGAATAAGAACCCCA	59.6	ATCATTAGGGCACCGGCATC	60.3	162
69	Mapmodulin	CG5784	KK100283	AGACGCGCACGCAAAGTAA	62.9	TGTAAGGCCAACGATGCTTGT	62.3	78
70	CG3640	CG3640	KK100399	TATTGCCAAGAGCACTGGTGT	61.7	GCTGAGCGGGATTAGCCTG	62.5	108
71	Acp29AB	CG17797	KK100995	GAAATCCAGCTTCAGCCGTT	58.8	TTGGGTGCTAACGCCAAGAT	60	236
72	CG5724	CG5724	KK101819	TCTGGCCGAGAGAGGACAC	62.7	GCCAATGGTATCACTCATTTGCT	61.2	130
73	Ser12	CG17240	KK100037	GCGGCTCTCATGTATTCGGA	60	AATTACAGCAACCCTGGCGT	60.3	171
74	ND-MLRQ	CG32230	KK101482	ATCCCGAACCATGGCAAGAG	60.1	AAGTTTGGGGCAGCACTCTT	60.1	94
75	CG5107	CG5107	KK100368	AGCCATCACCGTTTGCCTTT	62.7	CATGTAGTCAGTGTCATTGTCCA	60	166
