# Supplementary material for: Genomic analyses of new genes and their phenotypic effects reveal rapid evolution of essential functions in Drosophila development
Source: PLoS Genet. 2021 Jul 9;17(7):e1009654. doi: 10.1371/journal.pgen.1009654 (PMC8270118; doi:10.1371/journal.pgen.1009654)
Supplement: S6 Table — (This table consists of three sub-tables to show genes with the exact ages across the G-dataset and the K-dataset, genes with slightly younger ages in the K-dataset and genes with slightly older ages in the K-dataset, respectively). (XLSX) [file pgen.1009654.s009.xlsx]

## Sheet: S6 Table
S6 Table. The list of 471 genes with the exact ages across the G-dataset and the K-dataset. (This table consists of three sub-tables to show genes with the exact ages across the G-dataset and the K-dataset, genes with slightly younger ages in the K-dataset and genes with slightly older ages in the K-dataset, respectively)
1.Genes with the same age:313
Gene ID	Age
FBgn0025676	3
FBgn0028850	3
FBgn0030620	3
FBgn0030926	3
FBgn0033285	3
FBgn0033520	3
FBgn0034493	3
FBgn0034820	3
FBgn0035496	3
FBgn0035568	3
FBgn0036138	3
FBgn0037150	3
FBgn0038509	3
FBgn0039656	3
FBgn0040060	3
FBgn0040102	3
FBgn0050464	3
FBgn0051693	3
FBgn0052259	3
FBgn0053121	3
FBgn0250835	3
FBgn0259701	3
FBgn0259968	3
FBgn0259973	3
FBgn0265835	3
FBgn0001091	4
FBgn0002562	4
FBgn0003357	4
FBgn0003374	4
FBgn0003885	4
FBgn0010549	4
FBgn0011559	4
FBgn0011670	4
FBgn0013308	4
FBgn0014848	4
FBgn0014849	4
FBgn0015520	4
FBgn0015585	4
FBgn0020377	4
FBgn0020640	4
FBgn0026754	4
FBgn0026756	4
FBgn0027494	4
FBgn0028430	4
FBgn0028900	4
FBgn0029524	4
FBgn0029717	4
FBgn0029725	4
FBgn0029728	4
FBgn0029989	4
FBgn0030280	4
FBgn0030307	4
FBgn0030420	4
FBgn0030455	4
FBgn0030578	4
FBgn0030663	4
FBgn0030764	4
FBgn0030983	4
FBgn0031026	4
FBgn0031058	4
FBgn0031104	4
FBgn0031181	4
FBgn0031295	4
FBgn0031547	4
FBgn0031613	4
FBgn0031695	4
FBgn0031701	4
FBgn0031856	4
FBgn0031925	4
FBgn0032372	4
FBgn0032452	4
FBgn0032549	4
FBgn0032551	4
FBgn0032585	4
FBgn0032638	4
FBgn0032639	4
FBgn0032754	4
FBgn0032888	4
FBgn0033164	4
FBgn0033165	4
FBgn0033167	4
FBgn0033469	4
FBgn0033691	4
FBgn0033756	4
FBgn0034005	4
FBgn0034011	4
FBgn0034082	4
FBgn0034156	4
FBgn0034219	4
FBgn0034291	4
FBgn0034324	4
FBgn0034329	4
FBgn0034330	4
FBgn0034427	4
FBgn0034480	4
FBgn0034839	4
FBgn0034870	4
FBgn0034880	4
FBgn0034899	4
FBgn0034900	4
FBgn0035196	4
FBgn0035332	4
FBgn0035608	4
FBgn0035623	4
FBgn0035657	4
FBgn0035693	4
FBgn0035789	4
FBgn0035847	4
FBgn0036345	4
FBgn0036497	4
FBgn0036809	4
FBgn0036858	4
FBgn0036969	4
FBgn0036970	4
FBgn0037477	4
FBgn0037620	4
FBgn0037812	4
FBgn0038047	4
FBgn0038214	4
FBgn0038258	4
FBgn0038299	4
FBgn0038486	4
FBgn0038838	4
FBgn0039108	4
FBgn0039368	4
FBgn0039369	4
FBgn0039371	4
FBgn0039576	4
FBgn0039613	4
FBgn0039622	4
FBgn0039739	4
FBgn0039778	4
FBgn0039798	4
FBgn0039855	4
FBgn0040106	4
FBgn0040338	4
FBgn0040553	4
FBgn0040628	4
FBgn0041249	4
FBgn0041710	4
FBgn0042106	4
FBgn0042125	4
FBgn0042137	4
FBgn0042146	4
FBgn0043530	4
FBgn0043533	4
FBgn0045442	4
FBgn0046886	4
FBgn0050018	4
FBgn0050039	4
FBgn0050054	4
FBgn0050075	4
FBgn0050083	4
FBgn0050087	4
FBgn0050098	4
FBgn0050108	4
FBgn0050288	4
FBgn0050289	4
FBgn0050354	4
FBgn0050393	4
FBgn0050414	4
FBgn0051219	4
FBgn0051230	4
FBgn0051413	4
FBgn0051454	4
FBgn0051477	4
FBgn0051495	4
FBgn0051664	4
FBgn0051681	4
FBgn0051769	4
FBgn0051810	4
FBgn0051861	4
FBgn0051865	4
FBgn0051882	4
FBgn0051960	4
FBgn0052072	4
FBgn0052110	4
FBgn0052192	4
FBgn0052274	4
FBgn0052282	4
FBgn0052301	4
FBgn0052368	4
FBgn0052371	4
FBgn0052383	4
FBgn0052713	4
FBgn0052811	4
FBgn0052847	4
FBgn0052971	4
FBgn0053333	4
FBgn0053465	4
FBgn0053467	4
FBgn0053477	4
FBgn0053494	4
FBgn0053647	4
FBgn0053654	4
FBgn0053723	4
FBgn0053725	4
FBgn0053764	4
FBgn0053777	4
FBgn0053912	4
FBgn0083936	4
FBgn0083938	4
FBgn0083941	4
FBgn0085357	4
FBgn0085461	4
FBgn0085465	4
FBgn0250832	4
FBgn0259949	4
FBgn0259950	4
FBgn0259957	4
FBgn0259969	4
FBgn0259971	4
FBgn0260870	4
FBgn0261055	4
FBgn0261057	4
FBgn0261061	4
FBgn0261395	4
FBgn0261567	4
FBgn0261831	4
FBgn0261853	4
FBgn0261925	4
FBgn0262484	4
FBgn0262588	4
FBgn0262607	4
FBgn0262891	4
FBgn0262999	4
FBgn0263024	4
FBgn0263040	4
FBgn0263041	4
FBgn0263094	4
FBgn0263247	4
FBgn0263763	4
FBgn0264329	4
FBgn0264330	4
FBgn0264342	4
FBgn0264478	4
FBgn0264540	4
FBgn0265349	4
FBgn0265579	4
FBgn0265606	4
FBgn0265668	4
FBgn0266363	4
FBgn0266721	4
FBgn0002933	5
FBgn0025387	5
FBgn0029589	5
FBgn0030085	5
FBgn0030120	5
FBgn0030200	5
FBgn0030221	5
FBgn0030377	5
FBgn0030524	5
FBgn0030563	5
FBgn0030577	5
FBgn0030757	5
FBgn0031935	5
FBgn0032089	5
FBgn0032436	5
FBgn0032680	5
FBgn0033748	5
FBgn0034659	5
FBgn0034739	5
FBgn0035571	5
FBgn0036496	5
FBgn0037974	5
FBgn0040104	5
FBgn0040905	5
FBgn0044817	5
FBgn0051909	5
FBgn0052071	5
FBgn0052581	5
FBgn0052673	5
FBgn0052706	5
FBgn0052819	5
FBgn0053454	5
FBgn0053667	5
FBgn0053669	5
FBgn0053926	5
FBgn0085361	5
FBgn0085521	5
FBgn0259196	5
FBgn0260867	5
FBgn0260869	5
FBgn0260871	5
FBgn0262610	5
FBgn0264077	5
FBgn0266364	5
FBgn0030629	6
FBgn0033555	6
FBgn0037811	6
FBgn0038731	6
FBgn0042178	6
FBgn0051864	6
FBgn0052318	6
FBgn0052588	6
FBgn0052797	6
FBgn0052823	6
FBgn0053105	6
FBgn0053499	6
FBgn0053664	6
FBgn0053665	6
FBgn0053666	6
FBgn0053668	6
FBgn0067861	6
FBgn0085693	6
FBgn0259195	6
FBgn0260463	6
FBgn0260479	6
FBgn0266647	6
FBgn0267044	6
FBgn0267046	6
FBgn0267047	6
FBgn0267049	6
2.Genes for which Kondo et al inferred slightly younger ages:123
Gene ID	This work	Kondo et al., 2017
FBgn0015583	4	5
FBgn0031617	4	6
FBgn0262099	4	5
FBgn0262547	4	5
FBgn0262623	4	5
FBgn0262686	4	5
FBgn0262873	4	5
FBgn0264746	4	5
FBgn0264911	4	5
FBgn0000094	3	4
FBgn0004172	3	4
FBgn0004431	3	4
FBgn0004592	3	4
FBgn0011669	3	4
FBgn0011832	3	4
FBgn0013276	3	4
FBgn0013771	3	4
FBgn0016080	3	4
FBgn0020376	3	4
FBgn0029596	3	4
FBgn0030222	3	4
FBgn0030223	3	4
FBgn0030296	3	4
FBgn0030462	3	4
FBgn0030623	3	4
FBgn0030664	3	4
FBgn0030667	3	4
FBgn0030979	3	4
FBgn0031128	3	4
FBgn0031276	3	4
FBgn0031409	3	4
FBgn0031442	3	4
FBgn0031678	3	4
FBgn0031688	3	4
FBgn0032115	3	4
FBgn0032658	3	4
FBgn0033278	3	4
FBgn0033821	3	4
FBgn0034120	3	4
FBgn0034195	3	4
FBgn0034822	3	4
FBgn0034837	3	4
FBgn0034838	3	4
FBgn0035434	3	4
FBgn0035476	3	4
FBgn0035642	3	4
FBgn0035971	3	4
FBgn0036528	3	4
FBgn0036531	3	4
FBgn0036670	3	4
FBgn0036784	3	4
FBgn0037486	3	4
FBgn0037552	3	4
FBgn0038204	3	4
FBgn0038210	3	4
FBgn0038918	3	4
FBgn0039777	3	4
FBgn0040097	3	4
FBgn0040509	3	4
FBgn0040510	3	4
FBgn0040928	3	4
FBgn0040984	3	4
FBgn0041183	3	4
FBgn0046885	3	4
FBgn0050037	3	4
FBgn0050110	3	4
FBgn0050369	3	4
FBgn0050468	3	4
FBgn0050472	3	4
FBgn0051206	3	4
FBgn0051220	3	4
FBgn0051406	3	4
FBgn0051427	3	4
FBgn0051438	3	4
FBgn0051606	3	4
FBgn0051788	3	4
FBgn0051955	3	4
FBgn0052023	3	4
FBgn0052198	3	4
FBgn0052268	3	4
FBgn0052279	3	4
FBgn0052751	3	4
FBgn0052983	3	4
FBgn0053225	3	4
FBgn0053325	3	4
FBgn0053490	3	4
FBgn0053710	3	4
FBgn0069056	3	4
FBgn0085287	3	4
FBgn0085352	3	4
FBgn0085466	3	4
FBgn0259951	3	4
FBgn0259952	3	4
FBgn0259953	3	4
FBgn0259954	3	4
FBgn0259959	3	4
FBgn0259960	3	4
FBgn0259966	3	4
FBgn0260226	3	4
FBgn0261054	3	4
FBgn0261830	3	4
FBgn0262007	3	4
FBgn0262351	3	4
FBgn0262358	3	4
FBgn0262482	3	4
FBgn0262529	3	4
FBgn0262538	3	4
FBgn0262621	3	4
FBgn0262845	3	4
FBgn0263082	3	4
FBgn0263083	3	4
FBgn0263235	3	4
FBgn0263597	3	4
FBgn0264253	3	4
FBgn0264260	3	4
FBgn0264988	3	4
FBgn0266591	3	4
FBgn0042173	5	6
FBgn0053497	5	6
FBgn0085599	5	6
FBgn0260868	5	6
FBgn0260873	5	6
FBgn0264344	5	6
3.Genes for which Kondo et al inferred slightly older ages:35
Gene ID	This work	Kondo et al., 2017
FBgn0028415	4	3
FBgn0030290	4	3
FBgn0031163	4	3
FBgn0031504	4	3
FBgn0032868	5	3
FBgn0033439	5	3
FBgn0034205	4	3
FBgn0034206	4	3
FBgn0037085	4	3
FBgn0037762	4	3
FBgn0039585	4	3
FBgn0040648	4	3
FBgn0050091	4	3
FBgn0052313	4	3
FBgn0052783	6	3
FBgn0053117	4	3
FBgn0053252	5	3
FBgn0260474	4	3
FBgn0261997	4	3
FBgn0262824	4	3
FBgn0267043	6	3
FBgn0030937	5	4
FBgn0040365	5	4
FBgn0052212	5	4
FBgn0052671	6	4
FBgn0085736	5	4
FBgn0260484	6	4
FBgn0261060	5	4
FBgn0262143	5	4
FBgn0267048	5	4
FBgn0267050	5	4
FBgn0031208	6	5
FBgn0050031	6	5
FBgn0050382	6	5
FBgn0267045	6	5
