# Supplementary material for: Genomic analyses of new genes and their phenotypic effects reveal rapid evolution of essential functions in Drosophila development
Source: PLoS Genet. 2021 Jul 9;17(7):e1009654. doi: 10.1371/journal.pgen.1009654 (PMC8270118; doi:10.1371/journal.pgen.1009654)
Supplement: S7 Table — Since the Pan-Drosophilid age group in the K-dataset corresponds to the age group 0, 1 or 2 in the G-dataset (S1A Fig), we simply replaced the Pan-Drosophilid age group as 0/1/2 in the table if applicable. (XLSX) [file pgen.1009654.s010.xlsx]

## Sheet: S7 Table
S7 Table. The list of false negatives and false positives in the K-dataset. Since the Pan-Drosophilid age group in the K-dataset corresponds to the age group 0, 1 or 2 in the G-dataset (S1A Fig), we simply replaced the Pan-Drosophilid age group as 0/1/2 in the table if applicable.
1.K-dataset false negative:101
Gene ID	This work	Kondo et al., 2017
FBgn0261860	3	NA
FBgn0262980	4	NA
FBgn0261566	4	NA
FBgn0262572	4	NA
FBgn0263206	3	NA
FBgn0259955	4	NA
FBgn0262894	4	NA
FBgn0004414	4	NA
FBgn0259975	3	NA
FBgn0265362	3	NA
FBgn0265041	4	NA
FBgn0259964	4	NA
FBgn0262024	4	NA
FBgn0263647	3	NA
FBgn0261583	3	NA
FBgn0262900	3	NA
FBgn0262962	4	NA
FBgn0262571	3	NA
FBgn0265785	4	NA
FBgn0265417	4	NA
FBgn0260968	3	NA
FBgn0085569	5	NA
FBgn0052457	3	NA
FBgn0263087	4	NA
FBgn0034317	3	NA
FBgn0262683	4	NA
FBgn0052507	4	NA
FBgn0262478	3	NA
FBgn0265429	3	NA
FBgn0264341	4	NA
FBgn0052814	3	NA
FBgn0264343	4	NA
FBgn0262531	3	NA
FBgn0262583	3	NA
FBgn0262487	4	NA
FBgn0262544	4	NA
FBgn0264991	4	NA
FBgn0069938	3	NA
FBgn0260953	6	NA
FBgn0261361	5	NA
FBgn0050082	4	NA
FBgn0028986	5	NA
FBgn0263999	4	NA
FBgn0259956	4	NA
FBgn0259739	3	NA
FBgn0261581	4	NA
FBgn0267327	3	0/1/2
FBgn0002863	4	0/1/2
FBgn0011668	3	0/1/2
FBgn0040784	5	0/1/2
FBgn0032280	4	0/1/2
FBgn0052073	3	0/1/2
FBgn0264739	3	0/1/2
FBgn0030441	3	0/1/2
FBgn0034901	3	0/1/2
FBgn0035139	3	0/1/2
FBgn0035138	3	0/1/2
FBgn0038612	3	0/1/2
FBgn0031526	3	0/1/2
FBgn0037183	3	0/1/2
FBgn0037449	3	0/1/2
FBgn0039711	4	0/1/2
FBgn0028412	3	0/1/2
FBgn0031127	4	0/1/2
FBgn0004589	3	0/1/2
FBgn0033789	4	0
FBgn0052817	4	0
FBgn0044811	5	0/1/2
FBgn0038054	4	0/1/2
FBgn0013301	6	0/1/2
FBgn0051680	4	0/1/2
FBgn0035161	4	0/1/2
FBgn0039801	4	0
FBgn0053290	4	0/1/2
FBgn0031164	4	0
FBgn0053474	3	0/1/2
FBgn0051658	4	0/1/2
FBgn0264775	4	0/1/2
FBgn0038018	4	0
FBgn0037461	4	0/1/2
FBgn0031141	3	0/1/2
FBgn0062565	5	0/1/2
FBgn0038082	4	0
FBgn0051418	3	0/1/2
FBgn0052523	4	0
FBgn0028870	3	0/1/2
FBgn0051546	3	0/1/2
FBgn0038461	4	0
FBgn0042133	3	0/1/2
FBgn0051687	5	0
FBgn0051683	6	0
FBgn0003683	4	0/1/2
FBgn0051703	6	0/1/2
FBgn0053489	3	0/1/2
FBgn0037727	4	0
FBgn0031936	3	0/1/2
FBgn0053267	3	0/1/2
FBgn0030599	4	0/1/2
FBgn0086915	3	0/1/2
FBgn0032740	5	0/1/2
FBgn0031182	4	0
2.K-dataset false positive:318
2.1 Pseudogene or lincRNA:32
Gene ID	Kondo et al., 2017
FBgn0029523	5
FBgn0029526	6
FBgn0030958	5
FBgn0033131	5
FBgn0036646	6
FBgn0037560	4
FBgn0039307	4
FBgn0050374	5
FBgn0051054	6
FBgn0051292	6
FBgn0051953	6
FBgn0052496	3
FBgn0053013	4
FBgn0053222	6
FBgn0053487	3
FBgn0053491	3
FBgn0053496	3
FBgn0053498	3
FBgn0053929	3
FBgn0260447	6
FBgn0263093	5
FBgn0263744	4
FBgn0263745	4
FBgn0264745	4
FBgn0046297	3
FBgn0052027	4
FBgn0052582	4
FBgn0052652	5
FBgn0052690	4
FBgn0052835	4
FBgn0054052	3
FBgn0259112	4
2.2 Redundant gene ID:6
Gene ID	Occurrence number
FBgn0029526	3
FBgn0037560	2
FBgn0051292	2
FBgn0052207	2
FBgn0053222	2
FBgn0263093	2
2.3 Dating problem in Kondo et al:280
Gene ID	This work	Kondo et al., 2017
FBgn0266489	0	4
FBgn0266845	0	4
FBgn0265158	0	4
FBgn0263761	1	4
FBgn0047095	0	3
FBgn0266487	0	4
FBgn0083068	0	4
FBgn0263248	2	4
FBgn0261508	1	4
FBgn0264541	0	4
FBgn0051639	0	4
FBgn0263081	1	4
FBgn0037997	0	4
FBgn0085195	0	4
FBgn0266445	0	4
FBgn0264903	0	3
FBgn0002856	2	3
FBgn0052188	2	3
FBgn0052189	2	3
FBgn0085310	0	4
FBgn0265423	0	4
FBgn0036438	2	3
FBgn0003060	1	3
FBgn0259148	0	4
FBgn0266261	0	4
FBgn0053688	0	4
FBgn0085337	0	3
FBgn0039101	2	3
FBgn0052985	0	4
FBgn0032649	2	3
FBgn0085356	0	3
FBgn0053796	0	4
FBgn0261363	2	3
FBgn0035412	2	3
FBgn0031986	2	3
FBgn0263983	0	4
FBgn0263322	0	4
FBgn0263621	0	4
FBgn0262877	0	4
FBgn0262840	0	4
FBgn0262574	0	4
FBgn0264377	0	4
FBgn0259738	0	3
FBgn0264426	0	3
FBgn0262003	0	4
FBgn0085329	0	3
FBgn0261507	2	4
FBgn0053644	0	4
FBgn0036415	0	3
FBgn0262594	1	3
FBgn0262595	2	4
FBgn0053920	2	4
FBgn0260644	0	4
FBgn0262514	0	3
FBgn0033885	0	3
FBgn0085462	0	4
FBgn0266433	0	4
FBgn0053459	2	3
FBgn0052988	1	3
FBgn0035661	0	4
FBgn0032086	2	3
FBgn0034202	0	3
FBgn0031471	2	3
FBgn0031470	2	3
FBgn0045468	2	3
FBgn0263850	0	5
FBgn0051391	2	3
FBgn0000078	1	3
FBgn0051668	2	4
FBgn0266432	0	4
FBgn0039518	2	3
FBgn0030697	0	6
FBgn0267430	0	6
FBgn0053919	0	5
FBgn0266431	0	5
FBgn0011244	0	4
FBgn0024191	0	4
FBgn0027589	0	4
FBgn0028887	0	4
FBgn0029722	0	4
FBgn0029752	0	4
FBgn0029812	0	4
FBgn0029890	0	4
FBgn0029949	0	4
FBgn0029964	0	4
FBgn0030359	0	4
FBgn0030525	0	4
FBgn0030545	0	4
FBgn0030722	0	4
FBgn0030951	0	4
FBgn0032265	0	4
FBgn0032971	0	4
FBgn0033326	0	4
FBgn0033969	0	4
FBgn0034417	0	4
FBgn0035725	0	4
FBgn0036082	0	4
FBgn0036380	0	4
FBgn0036751	0	4
FBgn0037037	0	4
FBgn0037064	0	4
FBgn0037170	0	4
FBgn0037254	0	4
FBgn0037610	0	4
FBgn0037828	0	4
FBgn0037857	0	4
FBgn0039124	0	4
FBgn0039170	0	4
FBgn0039172	0	4
FBgn0039251	0	4
FBgn0039343	0	4
FBgn0040799	0	4
FBgn0040871	0	4
FBgn0042710	0	4
FBgn0047000	0	4
FBgn0050093	0	4
FBgn0050103	0	4
FBgn0050177	0	4
FBgn0050429	0	4
FBgn0051803	0	4
FBgn0051950	0	4
FBgn0052319	0	4
FBgn0052651	0	4
FBgn0053630	0	4
FBgn0053641	0	4
FBgn0053642	0	4
FBgn0053757	0	4
FBgn0064912	0	4
FBgn0083965	0	4
FBgn0085197	0	4
FBgn0085218	0	4
FBgn0085236	0	4
FBgn0085353	0	4
FBgn0085360	0	4
FBgn0085457	0	4
FBgn0085458	0	4
FBgn0085464	0	4
FBgn0260436	0	4
FBgn0261624	0	4
FBgn0261996	0	4
FBgn0262008	0	4
FBgn0263077	0	4
FBgn0264979	0	4
FBgn0265271	0	4
FBgn0266456	0	4
FBgn0000489	0	3
FBgn0001228	0	3
FBgn0005779	0	3
FBgn0011270	0	3
FBgn0014342	0	3
FBgn0022359	0	3
FBgn0025111	0	3
FBgn0028667	0	3
FBgn0029745	0	3
FBgn0029877	0	3
FBgn0030033	0	3
FBgn0030101	0	3
FBgn0030247	0	3
FBgn0031082	0	3
FBgn0031157	0	3
FBgn0031335	0	3
FBgn0031407	0	3
FBgn0031469	0	3
FBgn0031690	0	3
FBgn0031728	0	3
FBgn0032192	0	3
FBgn0032219	0	3
FBgn0032276	0	3
FBgn0032424	0	3
FBgn0032471	0	3
FBgn0032771	0	3
FBgn0033190	0	3
FBgn0034472	0	3
FBgn0034554	0	3
FBgn0034592	0	3
FBgn0034842	0	3
FBgn0034957	0	3
FBgn0035268	0	3
FBgn0035857	0	3
FBgn0035915	0	3
FBgn0035970	0	3
FBgn0036016	0	3
FBgn0036029	0	3
FBgn0036160	0	3
FBgn0036204	0	3
FBgn0036222	0	3
FBgn0036346	0	3
FBgn0036369	0	3
FBgn0036763	0	3
FBgn0037046	0	3
FBgn0037759	0	3
FBgn0038122	0	3
FBgn0038237	0	3
FBgn0038539	0	3
FBgn0038649	0	3
FBgn0039050	0	3
FBgn0039077	0	3
FBgn0039788	0	3
FBgn0040009	0	3
FBgn0040368	0	3
FBgn0050284	0	3
FBgn0051226	0	3
FBgn0051482	0	3
FBgn0051860	0	3
FBgn0052181	0	3
FBgn0052351	0	3
FBgn0052445	0	3
FBgn0052463	0	3
FBgn0052655	0	3
FBgn0061197	0	3
FBgn0085486	0	3
FBgn0085487	0	3
FBgn0085488	0	3
FBgn0264707	0	3
FBgn0000246	2	3
FBgn0015584	2	3
FBgn0024958	2	3
FBgn0026392	2	3
FBgn0030836	2	3
FBgn0030949	2	3
FBgn0031585	2	3
FBgn0032969	1	3
FBgn0033074	1	3
FBgn0033301	2	3
FBgn0033905	2	3
FBgn0034152	2	3
FBgn0034153	2	3
FBgn0034665	2	3
FBgn0035042	2	3
FBgn0035151	2	3
FBgn0035782	2	3
FBgn0036332	2	3
FBgn0036390	2	3
FBgn0036440	2	3
FBgn0036471	2	3
FBgn0036747	2	3
FBgn0037005	2	3
FBgn0037668	2	3
FBgn0037923	2	3
FBgn0037988	1	3
FBgn0038186	2	3
FBgn0038209	2	3
FBgn0038281	2	3
FBgn0038361	1	3
FBgn0039041	2	3
FBgn0039421	2	3
FBgn0039744	2	3
FBgn0040797	2	3
FBgn0041702	2	3
FBgn0041780	2	3
FBgn0042105	2	3
FBgn0050178	1	3
FBgn0051493	2	3
FBgn0051742	2	3
FBgn0052115	2	3
FBgn0052243	2	3
FBgn0053109	2	3
FBgn0053233	2	3
FBgn0086610	2	3
FBgn0259198	1	3
FBgn0261289	2	3
FBgn0267339	2	3
FBgn0031483	2	4
FBgn0036162	2	4
FBgn0051949	2	4
FBgn0052833	2	4
FBgn0053631	1	4
FBgn0085198	2	4
FBgn0045500	1	5
FBgn0051139	1	5
FBgn0085302	1	5
FBgn0262101	2	5
FBgn0262536	1	5
FBgn0264747	2	5
FBgn0264748	2	5
FBgn0266491	0	5
FBgn0266492	0	5
FBgn0259730	0	4
FBgn0259731	0	4
FBgn0259732	0	4
